# Supplementary material for: Prognostic Factors for Quality of Life After Interdisciplinary Pain Rehabilitation in Patients with Chronic Pain—A Systematic Review
Source: Pain Med. 2022 Jun 23;24(1):52–70. doi: 10.1093/pm/pnac098 (PMC9825145; doi:10.1093/pm/pnac098)
Supplement: pnac098_Supplementary_Data [file pnac098_supplementary_data.zip]

Archive with 3 entries (2 files):
- pnac098_Supplementary_Data/
- pnac098_Supplementary_Data/tableS1.docx
- pnac098_Supplementary_Data/tableS2.docx
